# Supplementary material for: Dendritic Cell Vaccines Impact the Type 2 Innate Lymphoid Cell Population and Their Cytokine Generation in Mice
Source: Vaccines (Basel). 2023 Oct 3;11(10):1559. doi: 10.3390/vaccines11101559 (PMC10610585; doi:10.3390/vaccines11101559)
Supplement: Supplementary file 1 [file vaccines-11-01559-s001.zip]

Archive with 1 entries (1 files):
- vaccines-2499116-supplementary.pdf
